# Supplementary material for: Outcomes Following Radiotherapy for Oligoprogressive NSCLC on Immune Checkpoint Inhibitors: A Real-World, Multinational Experience
Source: Cancers (Basel). 2025 Dec 25;18(1):71. doi: 10.3390/cancers18010071 (PMC12784812; doi:10.3390/cancers18010071)
Supplement: Supplementary file 1 [file cancers-18-00071-s001.zip]

Archive with 3 entries (2 files):
- cancers-4042206-supplementary/
- cancers-4042206-supplementary/Supplementary Figures.pdf
- cancers-4042206-supplementary/Supplementary Tables.pdf
